# Supplementary material for: Ensemble transformer-based multiple instance learning for predicting neoadjuvant chemotherapy response from breast cancer biopsy whole-slide images
Source: Front Oncol. 2026 Feb 23;16:1728511. doi: 10.3389/fonc.2026.1728511 (PMC12967991; doi:10.3389/fonc.2026.1728511)
Supplement: Supplementary file 2 [file Table1.xlsx]

## Sheet: Sheet1
Table S1 GoogleNet Internal and external Validation Metrics.
Metrics	Internal Validation Metrics(Accuracy:0.56)					External Validation Metrics(Accuracy:0.65)
Factor Category	Precision	Recall	F1 Score	Accuracy	Specificity	Precision	Recall	F1 score	Accuracy	Specificity
Good	0.693	0.627	0.663	0.674	0.732	0.604	0.504	0.556	0.586	0.619
Medium	0.627	0.595	0.611	0.634	0.628	0.53	0.478	0.512	0.535	0.552
Bad	0.673	0.672	0.67	0.661	0.647	0.587	0.551	0.572	0.574	0.546
Table S2 ResNet34 Internal and External Validation Metrics.
Metrics	Internal Validation Metrics(Accuracy:0.71)					External Validation Metrics(Accuracy:0.63)
Factor Category	Precision	Recall	F1 Score	Accuracy	Specificity	Precision	Recall	F1 score	Accuracy	Specificity
Good	0.766	0.686	0.724	0.734	0.799	0.668	0.572	0.616	0.652	0.69
Medium	0.694	0.651	0.667	0.692	0.684	0.586	0.543	0.567	0.596	0.614
Bad	0.745	0.735	0.731	0.72	0.706	0.649	0.625	0.634	0.64	0.608
Table S3 SqueezeNet Internal and External Validation Metrics.
Metrics	Internal Validation Metrics(Accuracy:0.62)					External Validation Metrics(Accuracy:0.50)
Factor Category	Precision	Recall	F1 Score	Accuracy	Specificity	Precision	Recall	F1 score	Accuracy	Specificity
Good	0.63	0.568	0.602	0.616	0.67	0.551	0.456	0.485	0.521	0.551
Medium	0.57	0.539	0.555	0.58	0.574	0.484	0.432	0.446	0.476	0.491
Bad	0.612	0.609	0.608	0.604	0.592	0.536	0.498	0.499	0.511	0.486
